# Supplementary material for: Lipidomic, Transcriptomic, and BSA-660K Single Nucleotide Polymorphisms Profiling Reveal Characteristics of the Cuticular Wax in Wheat
Source: Front Plant Sci. 2021 Nov 24;12:794878. doi: 10.3389/fpls.2021.794878 (PMC8652291; doi:10.3389/fpls.2021.794878)
Supplement: Supplementary file 2 [file Table_1.XLSX]

## Sheet: Sheet1
polarity	LipidIon	LipidGroup	Class	FattyAcid	FA1	FA2	FA3	FA4	Calmz	IonFormula	RT-(min)	waxless1	waxless2	waxless3	waxy1	waxy2	waxy3	FC(log2)	P-velue
POS	TG(18:1_18:1_18:2)+Na	TG(54:4)+Na	TG	(18:1_18:1_18:2)	(18:1)	(18:1)	(18:2)	0	905.757	C57 H102 O6 Na1	21.764	44.528	38.0337	35.9672	117.998	114.416	121.458	1.57799	2.81903e-05
POS	TG(15:0_14:1_16:0)+NH4	TG(45:1)+NH4	TG	(15:0_14:1_16:0)	(15:0)	(14:1)	(16:0)	0	780.708	C48 H94 O6 N1	12.823	4.08095	3.62281	3.35111	9.09003	10.8593	9.03879	1.39078	0.00516554
POS	TG(11:0_14:0_20:3)+H	TG(45:3)+H	TG	(11:0_14:0_20:3)	(11:0)	(14:0)	(20:3)	0	759.65	C48 H87 O6	12.68	2.67439	2.72695	2.3138	5.53083	6.14022	5.30265	1.13754	0.0016138
POS	TG(16:1_12:3_17:0)+H	TG(45:4)+H	TG	(16:1_12:3_17:0)	(16:1)	(12:3)	(17:0)	0	757.634	C48 H85 O6	11.837	2.27065	2.59555	2.18918	5.54243	4.7477	5.19601	1.13418	0.00154335
POS	TG(18:1_18:1_18:1)+NH4	TG(54:3)+NH4	TG	(18:1_18:1_18:1)	(18:1)	(18:1)	(18:1)	0	902.817	C57 H108 O6 N1	1.06647	2.1471	1.93342	2.26108	0.740388	0.804851	0.730015	-1.47882	0.00333468
POS	TG(16:0_13:0_14:1)+NH4	TG(43:1)+NH4	TG	(16:0_13:0_14:1)	(16:0)	(13:0)	(14:1)	0	752.676	C46 H90 O6 N1	11.842	1.89537	2.20585	1.98802	6.35763	5.28726	5.16549	1.46502	0.00812066
POS	TG(20:0e_23:0_24:0)+NH4	TG(67:0e)+NH4	TG	(20:0e_23:0_24:0)	(20:0e)	(23:0)	(24:0)	0	1077.09	C70 H142 O5 N1	25.123	1.48464	1.39155	1.30834	2.6693	3.02096	2.84945	1.02912	0.00112951
POS	TG(18:1_18:1_18:1)+NH4	TG(54:3)+NH4	TG	(18:1_18:1_18:1)	(18:1)	(18:1)	(18:1)	0	902.817	C57 H108 O6 N1	0.92875	1.1486	0.932533	1.07841	0.353099	0.382427	0.32304	-1.57761	0.00537868
POS	TG(20:0e_21:0_24:0)+NH4	TG(65:0e)+NH4	TG	(20:0e_21:0_24:0)	(20:0e)	(21:0)	(24:0)	0	1049.06	C68 H138 O5 N1	24.876	1.12976	1.07542	1.25761	2.24681	2.6843	2.50132	1.1019	0.00365502
POS	TG(29:0_8:0_8:0)+NH4	TG(45:0)+NH4	TG	(29:0_8:0_8:0)	(29:0)	(8:0)	(8:0)	0	782.723	C48 H96 O6 N1	13.102	1.09448	1.03863	1.18097	4.17867	3.48214	4.63128	1.89105	0.0113051
POS	TG(18:1_18:1_18:1)+NH4	TG(54:3)+NH4	TG	(18:1_18:1_18:1)	(18:1)	(18:1)	(18:1)	0	902.817	C57 H108 O6 N1	0.317	1.00061	1.03074	0.958965	0.282952	0.327361	0.294317	-1.72489	3.75386e-05
POS	TG(20:0e_21:0_22:0)+NH4	TG(63:0e)+NH4	TG	(20:0e_21:0_22:0)	(20:0e)	(21:0)	(22:0)	0	1021.03	C66 H134 O5 N1	24.588	0.727791	0.765945	0.851648	1.58499	1.54155	1.77198	1.06252	0.00174634
POS	TG(18:1e_14:1_14:1)+H	TG(46:3e)+H	TG	(18:1e_14:1_14:1)	(18:1e)	(14:1)	(14:1)	0	759.686	C49 H91 O5	11.181	0.68803	0.714525	0.612734	2.46816	2.49551	2.88754	1.96193	0.0034001
POS	TG(16:0_18:1_18:1)+NH4	TG(52:2)+NH4	TG	(16:0_18:1_18:1)	(16:0)	(18:1)	(18:1)	0	876.801	C55 H106 O6 N1	0.006	0.528899	0.489558	0.552442	0.175628	0.18692	0.147408	-1.62314	0.000240569
POS	TG(14:0e_6:0_10:2)+H	TG(30:2e)+H	TG	(14:0e_6:0_10:2)	(14:0e)	(6:0)	(10:2)	0	537.451	C33 H61 O5	8.292	0.209622	0.240438	0.250119	7.14015	8.32636	6.70256	4.98468	0.00454237
POS	TG(18:1_18:1_18:2)+NH4	TG(54:4)+NH4	TG	(18:1_18:1_18:2)	(18:1)	(18:1)	(18:2)	0	900.801	C57 H106 O6 N1	0.006	0.186324	0.187626	0.169751	0.0462547	0.0451323	0.0530513	-1.91236	0.000424637
POS	TG(18:1_18:2_18:2)+NH4	TG(54:5)+NH4	TG	(18:1_18:2_18:2)	(18:1)	(18:2)	(18:2)	0	898.786	C57 H104 O6 N1	0.507	0.135508	0.147152	0.152606	0.049982	0.0486429	0.0513721	-1.53696	0.0023001
POS	TG(16:0_18:1_18:2)+NH4	TG(52:3)+NH4	TG	(16:0_18:1_18:2)	(16:0)	(18:1)	(18:2)	0	874.786	C55 H104 O6 N1	0.755	0.101613	0.0846314	0.120258	0.034073	0.0364213	0.0396838	-1.47606	0.0216312
POS	TG(16:0_16:0_18:1)+NH4	TG(50:1)+NH4	TG	(16:0_16:0_18:1)	(16:0)	(16:0)	(18:1)	0	850.786	C53 H104 O6 N1	0.086	0.0610769	0.0629032	0.0698896	0.02325	0.0229607	0.021865	-1.50987	0.00340396
POS	TG(8:0_11:1_18:1)+NH4	TG(37:2)+NH4	TG	(8:0_11:1_18:1)	(8:0)	(11:1)	(18:1)	0	666.567	C40 H76 O6 N1	0.057	0.028805	0.0280246	0.0266036	0.0146785	0.0141205	0.0128656	-1.0018	9.6302e-05
POS	TG(14:0e_11:0_19:0)+H	TG(44:0e)+H	TG	(14:0e_11:0_19:0)	(14:0e)	(11:0)	(19:0)	0	737.702	C47 H93 O5	11.198	0	0	0	3.62468	3.93094	3.16127	Inf	0.00389928
POS	DG(14:0e_14:2)+NH4	DG(28:2e)+NH4	DG	(14:0e_14:2)	(14:0e)	(14:2)	NA	0	512.467	C31 H62 O4 N1	7.3504	29447	31614.1	32655	107470	95870.5	90147.3	1.64693	0.00463077
POS	DG(30:4e)+H	DG(30:4e)+H	DG	(30:4e)	(30:4e)	NA	NA	0	519.441	C33 H59 O4	8.605	4422.64	4996.61	3746.66	15216.8	17955.3	18237	1.96521	0.00239622
POS	DG(28:1e)+H	DG(28:1e)+H	DG	(28:1e)	(28:1e)	NA	NA	0	497.456	C31 H61 O4	7.34736	2970.06	2462.03	3462.4	6504.29	7292.67	6795.33	1.21112	0.00058444
POS	DG(28:1e)+NH4	DG(28:1e)+NH4	DG	(28:1e)	(28:1e)	NA	NA	0	514.483	C31 H64 O4 N1	8.49785	1869.64	1788.03	1514.38	10329.5	11992.2	10296.2	2.65686	0.00283218
POS	DG(28:1e)+H	DG(28:1e)+H	DG	(28:1e)	(28:1e)	NA	NA	0	497.456	C31 H61 O4	6.007	1612.76	1891.26	1346.63	32835.8	31309.7	28399	4.2539	0.0017384
POS	DG(20:2e_12:0)+NH4	DG(32:2e)+NH4	DG	(20:2e_12:0)	(20:2e)	(12:0)	NA	0	568.53	C35 H70 O4 N1	7.398	740.259	817.522	613.754	1552.4	1699.15	1334.17	1.07844	0.00606247
POS	DG(14:0e_14:2)+NH4	DG(28:2e)+NH4	DG	(14:0e_14:2)	(14:0e)	(14:2)	NA	0	512.467	C31 H62 O4 N1	8.597	597.889	686.107	672.985	2867.47	2395.63	2512.61	1.99035	0.00412214
POS	DG(16:1e_14:1)+NH4	DG(30:2e)+NH4	DG	(16:1e_14:1)	(16:1e)	(14:1)	NA	0	540.499	C33 H66 O4 N1	7.378	534.659	556.434	632.099	1520.22	1397.43	1570.4	1.38101	0.000407284
POS	DG(34:2e)+NH4	DG(34:2e)+NH4	DG	(34:2e)	(34:2e)	NA	NA	0	596.561	C37 H74 O4 N1	8.706	505.627	520.013	470.433	1074.36	1221.33	1019.5	1.14791	0.00702514
POS	DG(28:2e)+H	DG(28:2e)+H	DG	(28:2e)	(28:2e)	NA	NA	0	495.441	C31 H59 O4	8.308	434.39	475.602	472.409	1114.56	959.554	895.641	1.10317	0.0121281
POS	DG(20:0_10:2)+NH4	DG(30:2)+NH4	DG	(20:0_10:2)	(20:0)	(10:2)	NA	0	554.478	C33 H64 O5 N1	8.292	398.669	369.919	388.002	1112.69	1328.71	1151.54	1.63529	0.00599376
POS	DG(26:4e)+NH4	DG(26:4e)+NH4	DG	(26:4e)	(26:4e)	NA	NA	0	480.405	C29 H54 O4 N1	6.998	308.272	329.376	270.82	718.943	814.962	837.859	1.38445	0.00156056
POS	DG(30:4e)+H	DG(30:4e)+H	DG	(30:4e)	(30:4e)	NA	NA	0	519.441	C33 H59 O4	6.003	293.556	348.803	329.365	12289.1	11965.8	11499.3	5.20142	0.000367871
POS	DG(32:2e)+NH4	DG(32:2e)+NH4	DG	(32:2e)	(32:2e)	NA	NA	0	568.53	C35 H70 O4 N1	7.84	288.889	246.407	342.917	629.909	600.42	625.608	1.07951	0.00387471
POS	DG(30:5e)+H	DG(30:5e)+H	DG	(30:5e)	(30:5e)	NA	NA	0	517.425	C33 H57 O4	6.2	275.939	297.122	264.455	3328.74	3057.61	3994.21	3.63162	0.00750937
POS	DG(14:0_14:1)+NH4	DG(28:1)+NH4	DG	(14:0_14:1)	(14:0)	(14:1)	NA	0	528.462	C31 H62 O5 N1	6.50295	207.94	211.211	227.7	407.03	447.281	468.954	1.0326	0.00324006
POS	DG(17:0_11:2)+NH4	DG(28:2)+NH4	DG	(17:0_11:2)	(17:0)	(11:2)	NA	0	526.447	C31 H60 O5 N1	7.222	112.738	132.819	110.058	369.05	299.891	325.573	1.48367	0.00451679
POS	DG(32:5)+H	DG(32:5)+H	DG	(32:5)	(32:5)	NA	NA	0	559.436	C35 H59 O5	8.244	74.9524	82.7474	88.4945	275.447	299.789	242.332	1.73154	0.00542684
POS	DG(32:1e)+NH4	DG(32:1e)+NH4	DG	(32:1e)	(32:1e)	NA	NA	0	570.546	C35 H72 O4 N1	8.59	67.1418	79.1309	63.3965	394.629	355.159	338.355	2.37568	0.00175792
POS	DG(18:1_18:1)+NH4	DG(36:2)+NH4	DG	(18:1_18:1)	(18:1)	(18:1)	NA	0	638.572	C39 H76 O5 N1	0.267	54.1486	45.7554	47.4037	19.9626	17.6495	16.3374	-1.44915	0.00258379
POS	DG(28:1e)+NH4	DG(28:1e)+NH4	DG	(28:1e)	(28:1e)	NA	NA	0	514.483	C31 H64 O4 N1	9.137	41.2228	46.0928	38.3244	1174.1	1076.45	1093.96	4.73442	0.000737862
POS	DG(36:4e)+H	DG(36:4e)+H	DG	(36:4e)	(36:4e)	NA	NA	0	603.535	C39 H71 O4	0.069	31.3976	26.5035	32.3487	12.49	13.7112	11.4849	-1.25989	0.00558943
POS	DG(27:2e)+H	DG(27:2e)+H	DG	(27:2e)	(27:2e)	NA	NA	0	481.425	C30 H57 O4	7.409	31.2365	25.283	32.7741	120.557	135.026	142.039	2.15477	0.00152003
POS	DG(18:1_18:1)+NH4	DG(36:2)+NH4	DG	(18:1_18:1)	(18:1)	(18:1)	NA	0	638.572	C39 H76 O5 N1	10.056	19.7118	22.2171	23.4326	8.55895	8.86135	7.3912	-1.39743	0.00250025
POS	DG(28:6)+H	DG(28:6)+H	DG	(28:6)	(28:6)	NA	NA	0	501.357	C31 H49 O5	3.177	15.3058	15.313	15.851	193.419	159.503	191.954	3.55156	0.00440139
POS	DG(18:1_18:2)+NH4	DG(36:3)+NH4	DG	(18:1_18:2)	(18:1)	(18:2)	NA	0	636.556	C39 H74 O5 N1	1.782	13.4839	14.3791	12.3078	4.9753	4.06931	5.22503	-1.4932	0.000781222
POS	DG(18:1_18:1)+NH4	DG(36:2)+NH4	DG	(18:1_18:1)	(18:1)	(18:1)	NA	0	638.572	C39 H76 O5 N1	0.0678633	8.66966	7.30356	8.72073	2.94977	2.36844	2.76177	-1.61173	0.00318006
POS	DG(18:2_18:2)+NH4	DG(36:4)+NH4	DG	(18:2_18:2)	(18:2)	(18:2)	NA	0	634.541	C39 H72 O5 N1	0.458	8.25031	7.78833	6.74635	3.78363	3.19735	3.64017	-1.10114	0.00570207
POS	DG(18:1_18:2)+NH4	DG(36:3)+NH4	DG	(18:1_18:2)	(18:1)	(18:2)	NA	0	636.556	C39 H74 O5 N1	0.006	2.42033	2.27763	2.03123	1.01831	1.16314	0.901662	-1.12604	0.00162621
POS	DG(16:0_18:1)+NH4	DG(34:1)+NH4	DG	(16:0_18:1)	(16:0)	(18:1)	NA	0	612.556	C37 H74 O5 N1	0.006	1.61673	1.54477	1.84122	0.885644	0.812146	0.742511	-1.03565	0.00406794
POS	DG(28:2e)+H	DG(28:2e)+H	DG	(28:2e)	(28:2e)	NA	NA	0	495.441	C31 H59 O4	5.955	0	0	0	1488.36	1463.52	1291.79	Inf	0.00190332
POS	DG(14:0e_14:2)+NH4	DG(28:2e)+NH4	DG	(14:0e_14:2)	(14:0e)	(14:2)	NA	0	512.467	C31 H62 O4 N1	6.239	0	0	0	1750	1702.03	2005.96	Inf	0.00267792
POS	DG(14:0e_19:1)+NH4	DG(33:1e)+NH4	DG	(14:0e_19:1)	(14:0e)	(19:1)	NA	0	584.561	C36 H74 O4 N1	6.225	0	0	0	874.373	816.231	953.194	Inf	0.00202197
POS	MG(18:1)+H	MG(18:1)+H	MG	(18:1)	(18:1)	NA	NA	0	357.3	C21 H41 O4	0.301	8.0768	8.94496	8.67784	4.74362	3.90556	3.87189	-1.03739	0.00035258
POS	MG(18:2)+H	MG(18:2)+H	MG	(18:2)	(18:2)			0	355.284	C21 H39 O4	1.437	24.1257	18.7843	16.7064	42.3362	45.1755	37.396	1.06736	0.00347421
NEG	SQDG(27:0e)+HCOO	SQDG(27:0e)+HCOO	SQDG	(27:0e)	(27:0e)	NA	NA	NA	755.462	C37 H71 O13 S1	3.389	0.968439	0.896572	1.0425	2.44821	2.755	2.36759	1.38066	0.00260668
NEG	OAHFA(15:0_16:0)-H	OAHFA(31:0)-H	OAHFA	(15:0_16:0)	(15:0)	(16:0)	NA	NA	495.442	C31 H59 O4	7.33445	21155.8	24125.9	22985	96036.3	104340	117337	2.21848	0.00483402
NEG	OAHFA(15:0_16:1)-H	OAHFA(31:1)-H	OAHFA	(15:0_16:1)	(15:0)	(16:1)	NA	NA	493.426	C31 H57 O4	7.34139	5710.33	5929.12	4949.12	15070.8	13061.8	14939.1	1.37656	0.00157321
NEG	OAHFA(31:0)-H	OAHFA(31:0)-H	OAHFA	(31:0)	(31:0)	NA	NA	NA	495.442	C31 H59 O4	8.249	2480.41	2338.82	2480.33	7745.16	7744.91	7606.79	1.66182	1.48574e-07
NEG	OAHFA(15:0_16:0)-H	OAHFA(31:0)-H	OAHFA	(15:0_16:0)	(15:0)	(16:0)	NA	NA	495.442	C31 H59 O4	8.621	2198.07	2465.82	2240.23	39577.7	40336.8	45044.5	4.17785	0.0018433
NEG	OAHFA(31:1)-H	OAHFA(31:1)-H	OAHFA	(31:1)	(31:1)	NA	NA	NA	493.426	C31 H57 O4	9.287	533.329	439.568	447.408	1674.86	1405.04	1340.04	1.63783	0.00661236
NEG	OAHFA(45:1)-H	OAHFA(45:1)-H	OAHFA	(45:1)	(45:1)	NA	NA	NA	689.645	C45 H85 O4	14.829	301.23	332.893	360.865	810.972	971.523	918.38	1.44068	0.00315813
NEG	OAHFA(17:0_14:0)-H	OAHFA(31:0)-H	OAHFA	(17:0_14:0)	(17:0)	(14:0)	NA	NA	495.442	C31 H59 O4	14.369	104.218	120.128	98.2085	273.67	257.888	241.671	1.26135	0.000345229
NEG	OAHFA(31:0)-H	OAHFA(31:0)-H	OAHFA	(31:0)	(31:0)	NA	NA	NA	495.442	C31 H59 O4	15.104	73.3912	79.9979	87.9491	163.073	195.421	206.089	1.22613	0.00872259
NEG	OAHFA(31:0)-H	OAHFA(31:0)-H	OAHFA	(31:0)	(31:0)	NA	NA	NA	495.442	C31 H59 O4	15.999	65.9648	56.4214	68.1957	163.413	168.94	198.296	1.47735	0.00495095
NEG	OAHFA(31:0)-H	OAHFA(31:0)-H	OAHFA	(31:0)	(31:0)	NA	NA	NA	495.442	C31 H59 O4	6.296	52.1696	46.4964	50.6858	4131.86	4014.34	3908.59	6.33475	0.000261561
POS	WE(15:0_14:2)+H	WE(29:2)+H	WE	(15:0_14:2)	(15:0)	(14:2)	NA	0	435.42	H55 C29 O2	8.823	1448.41	1480.91	1644.56	3601.67	4089.43	4719.56	1.44009	0.0127039
POS	WE(17:0_14:2)+NH4	WE(31:2)+NH4	WE	(17:0_14:2)	(17:0)	(14:2)	NA	0	480.478	H62 C31 O2 N1	9.77	1160.71	1121.29	1300.5	5647.03	6327.12	5592.64	2.29382	0.00166661
POS	WE(13:0_18:3)+NH4	WE(31:3)+NH4	WE	(13:0_18:3)	(13:0)	(18:3)	NA	0	478.462	H60 C31 O2 N1	6.00209	304.195	282.62	322.958	1342.5	1425.31	1566.81	2.25233	0.00256476
POS	WE(15:1_16:2)+H	WE(31:3)+H	WE	(15:1_16:2)	(15:1)	(16:2)	NA	0	461.435	H57 C31 O2	8.649	179.995	198.956	203.734	431.083	487.937	562.531	1.34632	0.0133241
POS	WE(13:0_18:3)+H	WE(31:3)+H	WE	(13:0_18:3)	(13:0)	(18:3)	NA	0	461.435	H57 C31 O2	6.26808	90.3678	102.181	107.068	939.995	1113.7	1183.13	3.43339	0.00523885
POS	WE(15:0_18:2)+H	WE(33:2)+H	WE	(15:0_18:2)	(15:0)	(18:2)	NA	0	491.482	H63 C33 O2	11.194	86.2038	76.037	72.5336	283.01	238.13	204.976	1.62892	0.0160747
POS	WE(14:0_16:2)+H	WE(30:2)+H	WE	(14:0_16:2)	(14:0)	(16:2)	NA	0	449.435	H57 C30 O2	9.286	60.1616	49.9341	55.8712	129.822	120.563	126.827	1.18448	6.61098e-05
POS	WE(5:0_14:2)+H	WE(19:2)+H	WE	(5:0_14:2)	(5:0)	(14:2)	NA	0	295.263	H35 C19 O2	7.333	23.097	22.0759	27.0134	53.736	62.8475	66.7508	1.34468	0.00509229
POS	WE(16:1_15:2)+H	WE(31:3)+H	WE	(16:1_15:2)	(16:1)	(15:2)	NA	0	461.435	H57 C31 O2	10.462	15.6879	16.2437	14.412	47.6297	43.7559	43.2212	1.53831	0.000671032
POS	WE(13:0_18:3)+H	WE(31:3)+H	WE	(13:0_18:3)	(13:0)	(18:3)	NA	0	461.435	H57 C31 O2	11.561	12.4782	12.5177	14.2567	23.346	26.6735	31.1977	1.049	0.0200425
POS	WE(15:1_16:2)+H	WE(31:3)+H	WE	(15:1_16:2)	(15:1)	(16:2)	NA	0	461.435	H57 C31 O2	9.55048	11.7803	10.4831	9.50861	54.7271	44.1736	37.3067	2.09998	0.0191272
POS	WE(17:1_14:2)+NH4	WE(31:3)+NH4	WE	(17:1_14:2)	(17:1)	(14:2)	NA	0	478.462	H60 C31 O2 N1	6.497	10.3949	10.5034	11.6875	51.2529	57.6259	57.2099	2.34964	0.00151111
POS	WE(13:0_17:1)+H	WE(30:1)+H	WE	(13:0_17:1)	(13:0)	(17:1)	NA	0	451.451	H59 C30 O2	8.572	4.48718	4.94337	4.06932	12.9762	11.7678	9.87577	1.35865	0.0113483
POS	WE(15:0_18:3)+H	WE(33:3)+H	WE	(15:0_18:3)	(15:0)	(18:3)	NA	0	489.467	H61 C33 O2	6.658	0	0	0	5.06011	4.19352	4.73555	Inf	0.0029256
POS	WE(11:0_18:3)+H	WE(29:3)+H	WE	(11:0_18:3)	(11:0)	(18:3)	NA	0	433.404	H53 C29 O2	5.29	0	0	0	15.3406	14.1845	13.8217	Inf	0.00100315
POS	Cer(d31:1)+H-H2O	Cer(d31:1)+H-H2O	Cer	(d31:1)	(d31:1)	NA	NA	0	478.462	C31 H60 O2 N1	9.20526	82.8144	92.2322	92.2322	192.652	191.028	186.212	1.09234	4.94069e-05
POS	Cer(d15:1_14:0)+H	Cer(d29:1)+H	Cer	(d15:1_14:0)	(d15:1)	(14:0)	NA	0	468.441	C29 H58 O3 N1	8.853	22.0367	19.2885	19.2885	75.9003	76.6762	82.8624	1.95763	0.000322767
POS	Cer(t16:1_18:0)+H	Cer(t34:1)+H	Cer	(t16:1_18:0)	(t16:1)	(18:0)	NA	0	554.514	C34 H68 O4 N1	9.5625	14.8331	15.3802	15.3802	38.8998	38.4494	37.4692	1.33245	4.0727e-05
POS	Cer(d31:1)+H-H2O	Cer(d31:1)+H-H2O	Cer	(d31:1)	(d31:1)	NA	NA	0	478.462	C31 H60 O2 N1	9.649	5.29933	5.64345	5.64345	31.8936	25.655	25.639	2.32638	0.0085281
POS	Cer(m17:1_16:0)+H	Cer(m33:1)+H	Cer	(m17:1_16:0)	(m17:1)	(16:0)	NA	0	508.509	C33 H66 O2 N1	10.225	4.31689	3.65148	3.65148	10.1208	9.49145	9.97308	1.34829	3.99955e-05
POS	Cer(m17:1_12:0)+H	Cer(m29:1)+H	Cer	(m17:1_12:0)	(m17:1)	(12:0)	NA	0	452.446	C29 H58 O2 N1	8.729	2.0148	2.06403	2.06403	6.44799	5.22088	4.66069	1.41051	0.0232276
POS	Cer(m17:1_13:0)+H	Cer(m30:1)+H	Cer	(m17:1_13:0)	(m17:1)	(13:0)	NA	0	466.462	C30 H60 O2 N1	8.642	1.54905	1.39542	1.39542	4.02668	3.78694	4.41617	1.49467	0.00285336
POS	Cer(d30:0)+NH4	Cer(d30:0)+NH4	Cer	(d30:0)	(d30:0)	NA	NA	0	501.499	C30 H65 O3 N2	10.333	1.45569	1.16949	1.16949	5.17587	5.66268	6.54601	2.19576	0.00554424
POS	Cer(d29:1)+H-H2O	Cer(d29:1)+H-H2O	Cer	(d29:1)	(d29:1)	NA	NA	0	450.431	C29 H56 O2 N1	8.034	1.26745	1.48309	1.48309	3.10214	3.04756	3.17191	1.13869	0.000263128
POS	Cer(d26:1)+H-H2O	Cer(d26:1)+H-H2O	Cer	(d26:1)	(d26:1)	NA	NA	0	408.384	C26 H50 O2 N1	6.312	0.945621	1.04471	1.04471	2.79489	2.33988	1.9519	1.22339	0.0291399
POS	Cer(d31:2)+H-H2O	Cer(d31:2)+H-H2O	Cer	(d31:2)	(d31:2)	NA	NA	0	476.446	C31 H58 O2 N1	9.733	0.877098	0.78348	0.78348	2.23873	2.67888	2.62563	1.62591	0.00480449
NEG	Cer(t17:0_17:0)+HCOO	Cer(t34:0)+HCOO	Cer	(t17:0_17:0)	(t17:0)	(17:0)	NA	NA	600.521	C35 H70 O6 N1	10.191	0.304171	0.312103	0.312103	0.983857	0.838138	0.934016	1.5698	0.00476046
NEG	Cer(d31:1)+HCOO	Cer(d31:1)+HCOO	Cer	(d31:1)	(d31:1)	NA	NA	NA	540.463	C32 H62 O5 N1	7.058	0.289707	0.326222	0.326222	1.36337	1.1934	1.07399	1.94624	0.0076617
POS	Cer(t38:3+O)+NH4	Cer(t38:3+O)+NH4	Cer	(t38:3+O)	(t38:3+O)	NA	NA	0	639.567	C38 H75 O5 N2	0.061	0.19331	0.173091	0.173091	0.0735451	0.0672737	0.0566023	-1.45033	0.000281192
POS	Cer(d31:1)+H	Cer(d31:1)+H	Cer	(d31:1)	(d31:1)	NA	NA	0	496.472	C31 H62 O3 N1	5.75729	0.107454	0.12489	0.12489	19.7073	19.4824	21.1718	7.40061	0.000699523
NEG	Cer(t31:1)+HCOO	Cer(t31:1)+HCOO	Cer	(t31:1)	(t31:1)	NA	NA	NA	556.458	C32 H62 O6 N1	6.671	0.0782295	0.0635575	0.0635575	0.275505	0.313258	0.277558	2.07686	0.000981238
NEG	Cer(d31:2)+HCOO	Cer(d31:2)+HCOO	Cer	(d31:2)	(d31:2)	NA	NA	NA	538.448	C32 H60 O5 N1	7.085	0.0686757	0.0821936	0.0821936	0.260321	0.26798	0.224297	1.69116	0.00301159
POS	Cer(d32:2+O)+NH4	Cer(d32:2+O)+NH4	Cer	(d32:2+O)	(d32:2+O)	NA	NA	0	541.494	C32 H65 O4 N2	6.266	0	0	0	2.09787	2.51372	2.45004	Inf	0.00300448
NEG	Cer(d34:3)+HCOO	Cer(d34:3)+HCOO	Cer	(d34:3)	(d34:3)	NA	NA	NA	578.479	C35 H64 O5 N1	4.467	0	0	0	0.136846	0.151325	0.121459	Inf	0.00396443
NEG	Cer(d32:1+2O)-H	Cer(d32:1+2O)-H	Cer	(d32:1+2O)	(d32:1+2O)	NA	NA	NA	540.463	C32 H62 O5 N1	5.789	0	0	0	0.463176	0.479328	0.447081	Inf	0.000403636
NEG	SM(d44:2)-CH3	SM(d44:2)-CH3	SM	(d44:2)	(d44:2)	NA	NA	NA	825.685	C48 H94 O6 N2 P1	10.289	5.40443	5.76989	5.76989	29.089	24.3228	28.0735	2.26575	0.00428535
POS	PE(42:8e)+Na	PE(42:8e)+Na	PE	(42:8e)	(42:8e)	NA	NA	0	824.556	C47 H80 O7 N1 P1 Na1	5.328	16.0618	13.8698	14.8696	46.4849	38.3734	33.376	1.40004	0.0211047
POS	PG(25:0_19:0)+NH4	PG(44:0)+NH4	PG	(25:0_19:0)	(25:0)	(19:0)	NA	0	908.731	C50 H103 O10 N1 P1	12.679	2.99487	3.2584	2.59193	5.88175	6.65127	5.70614	1.04407	0.00157149

## Sheet: Sheet2
polarity	LipidGroup	Class	FattyAcid		Calmz	IonFormula	JM47	SD	JM84	SD	log2(FC)	P-value
NEG	OAHFA(31:0)-H	OAHFA	(15:0_16:0)	OAHFA(15:0_16:0)	495.442	C31 H59 O4	22755.5	2691.4	105905	19285.7	2.21848	0.00483402
POS	DG(28:1e)+NH4	DG	(28:1e)	DG(28:1e)	514.483	C31 H64 O4 N1	1724.02	334.26	10872.6	1741.88	2.65686	0.00283218
POS	DG(28:1e)+H	DG	(28:1e)	DG(28:1e)	497.456	C31 H61 O4	1616.88	489.196	30848.2	4049.11	4.2539	0.0017384
POS	DG(30:4e)+H	DG	(30:4e)	DG(30:4e)	519.441	C33 H59 O4	323.908	50.3409	11918.1	713.187	5.20142	0.000367871
POS	DG(30:5e)+H	DG	(30:5e)	DG(30:5e)	517.425	C33 H57 O4	279.172	29.7677	3460.19	265.702	3.63162	0.00750937
POS	DG(32:1e)+NH4	DG	(32:1e)	DG(32:1e)	570.546	C35 H72 O4 N1	69.8897	14.7642	362.714	51.8913	2.37568	0.00175792
POS	DG(27:2e)+H	DG	(27:2e)	DG(27:2e)	481.425	C30 H57 O4	29.7646	7.10709	132.541	19.6772	2.15477	0.00152003
POS	DG(28:6)+H	DG	(28:6)	DG(28:6)	501.357	C31 H49 O5	15.4899	0.56166	181.626	34.4393	3.55156	0.00440139
POS	WE(31:2)+NH4	WE	(17:0_14:2)	WE(17:0_14:2)	480.478	H62 C31 O2 N1	1194.16	169.161	5855.6	735.142	2.29382	0.00166661
POS	WE(31:3)+NH4	WE	(13:0_18:3)	WE(13:0_18:3)	478.462	H60 C31 O2 N1	303.258	36.259	1444.87	203.745	2.25233	0.00256476
POS	WE(31:3)+H	WE	(13:0_18:3)	WE(13:0_18:3)	461.435	H57 C31 O2	99.872	15.4228	1078.94	224.963	3.43339	0.00523885
POS	WE(31:3)+H	WE	(15:1_16:2)	WE(15:1_16:2)	461.435	H57 C31 O2	10.5907	2.04718	45.4025	12.7625	2.09998	0.0191272
POS	WE(31:3)+NH4	WE	(17:1_14:2)	WE(17:1_14:2)	478.462	H60 C31 O2 N1	10.8619	1.28799	55.3629	6.40462	2.34964	0.00151111
POS	Cer(d31:1)+H-H2O	Cer	(d31:1)	Cer(d31:1)	478.462	C31 H60 O2 N1	5.52874	0.356886	27.7292	6.47834	2.32638	0.0085281
POS	Cer(d30:0)+NH4	Cer	(d30:0)	Cer(d30:0)	501.499	C30 H65 O3 N2	1.26489	0.296807	5.79485	1.24764	2.19576	0.00554424
POS	Cer(d31:1)+H	Cer	(d31:1)	Cer(d31:1)	496.472	C31 H62 O3 N1	0.119078	0.0180833	20.1205	1.64783	7.40061	0.000699523
NEG	Cer(t31:1)+HCOO	Cer	(t31:1)	Cer(t31:1)	556.458	C32 H62 O6 N1	0.0684482	0.0152162	0.288774	0.038133	2.07686	0.000981238
NEG	SM(d44:2)-CH3	SM	(d44:2)	SM(d44:2)	825.685	C48 H94 O6 N2 P1	5.64807	0.379011	27.1618	4.50959	2.26575	0.00428535
