# Supplementary material for: Lipidomic, Transcriptomic, and BSA-660K Single Nucleotide Polymorphisms Profiling Reveal Characteristics of the Cuticular Wax in Wheat
Source: Front Plant Sci. 2021 Nov 24;12:794878. doi: 10.3389/fpls.2021.794878 (PMC8652291; doi:10.3389/fpls.2021.794878)
Supplement: Supplementary file 3 [file Table_2.XLS]

## Sheet: section_2D_gene
gene_id	waxless_readcount	waxy_readcount	log2FoldChange	pvalue	padj	Transcript stable ID	GO term accession	GO term name	GO term definition
TraesCS2D02G039400	12.68	38.45	-1.5986	0.044066	0.34943	TraesCS2D02G039400.1	GO:0016021	integral component of membrane	The component of a membrane consisting of the gene products and protein complexes having at least some part of their peptide sequence embedded in the hydrophobic region of the membrane.
TraesCS2D02G039400	12.68	38.45	-1.5986	0.044066	0.34943	TraesCS2D02G039400.1	GO:0030246	carbohydrate binding	Interacting selectively and non-covalently with any carbohydrate, which includes monosaccharides, oligosaccharides and polysaccharides as well as substances derived from monosaccharides by reduction of the carbonyl group (alditols), by oxidation of one or more hydroxy groups to afford the corresponding aldehydes, ketones, or carboxylic acids, or by replacement of one or more hydroxy group(s) by a…
TraesCS2D02G039400	12.68	38.45	-1.5986	0.044066	0.34943	TraesCS2D02G039400.1	GO:0005524	ATP binding	Interacting selectively and non-covalently with ATP, adenosine 5'-triphosphate, a universally important coenzyme and enzyme regulator.
TraesCS2D02G039400	12.68	38.45	-1.5986	0.044066	0.34943	TraesCS2D02G039400.1	GO:0004672	protein kinase activity	Catalysis of the phosphorylation of an amino acid residue in a protein, usually according to the reaction: a protein + ATP = a phosphoprotein + ADP.
TraesCS2D02G039400	12.68	38.45	-1.5986	0.044066	0.34943	TraesCS2D02G039400.1	GO:0006468	protein phosphorylation	The process of introducing a phosphate group on to a protein.
TraesCS2D02G039400	12.68	38.45	-1.5986	0.044066	0.34943	TraesCS2D02G039400.1	GO:0005886	plasma membrane	The membrane surrounding a cell that separates the cell from its external environment. It consists of a phospholipid bilayer and associated proteins.
TraesCS2D02G039400	12.68	38.45	-1.5986	0.044066	0.34943	TraesCS2D02G039400.1	GO:0016020	membrane	A lipid bilayer along with all the proteins and protein complexes embedded in it an attached to it.
TraesCS2D02G039400	12.68	38.45	-1.5986	0.044066	0.34943	TraesCS2D02G039400.1	GO:0000166	nucleotide binding	Interacting selectively and non-covalently with a nucleotide, any compound consisting of a nucleoside that is esterified with (ortho)phosphate or an oligophosphate at any hydroxyl group on the ribose or deoxyribose.
TraesCS2D02G039400	12.68	38.45	-1.5986	0.044066	0.34943	TraesCS2D02G039400.1	GO:0016301	kinase activity	Catalysis of the transfer of a phosphate group, usually from ATP, to a substrate molecule.
TraesCS2D02G039400	12.68	38.45	-1.5986	0.044066	0.34943	TraesCS2D02G039400.1	GO:0016310	phosphorylation	The process of introducing a phosphate group into a molecule, usually with the formation of a phosphoric ester, a phosphoric anhydride or a phosphoric amide.
TraesCS2D02G039400	12.68	38.45	-1.5986	0.044066	0.34943	TraesCS2D02G039400.1	GO:0016740	transferase activity	Catalysis of the transfer of a group, e.g. a methyl group, glycosyl group, acyl group, phosphorus-containing, or other groups, from one compound (generally regarded as the donor) to another compound (generally regarded as the acceptor). Transferase is the systematic name for any enzyme of EC class 2.
TraesCS2D02G039400	12.68	38.45	-1.5986	0.044066	0.34943	TraesCS2D02G039400.1	GO:0007178	transmembrane receptor protein serine/threonine kinase signaling pathway	A series of molecular signals initiated by the binding of an extracellular ligand to a receptor on the surface of the target cell where the receptor possesses serine/threonine kinase activity, and ending with regulation of a downstream cellular process, e.g. transcription.
TraesCS2D02G039400	12.68	38.45	-1.5986	0.044066	0.34943	TraesCS2D02G039400.1	GO:0005886	plasma membrane	The membrane surrounding a cell that separates the cell from its external environment. It consists of a phospholipid bilayer and associated proteins.
TraesCS2D02G039400	12.68	38.45	-1.5986	0.044066	0.34943	TraesCS2D02G039400.1	GO:0004675	transmembrane receptor protein serine/threonine kinase activity	Combining with a signal and transmitting the signal from one side of the membrane to the other to initiate a change in cell activity by catalysis of the reaction: ATP protein serine = ADP + protein serine phosphate, and ATP + protein threonine = ADP + protein threonine phosphate.
TraesCS2D02G039400	12.68	38.45	-1.5986	0.044066	0.34943	TraesCS2D02G039400.1	GO:0002229	defense response to oomycetes	Reactions triggered in response to the presence of oomycetes that act to protect the cell or organism.
TraesCS2D02G039400	12.68	38.45	-1.5986	0.044066	0.34943	TraesCS2D02G039400.1	GO:0042742	defense response to bacterium	Reactions triggered in response to the presence of a bacterium that act to protect the cell or organism.
TraesCS2D02G039900	99.83	2.69	5.2388	0.003767	0.053415	TraesCS2D02G039900.1	GO:0016787	hydrolase activity	Catalysis of the hydrolysis of various bonds, e.g. C-O, C-N, C-C, phosphoric anhydride bonds, etc. Hydrolase is the systematic name for any enzyme of EC class 3.
TraesCS2D02G040900	895.7	157.81	2.5071	2.4e-15	4.23e-13	TraesCS2D02G040900.1	NA	NA	NA
TraesCS2D02G040900	895.7	157.81	2.5071	2.4e-15	4.23e-13	TraesCS2D02G040900.2	NA	NA	NA
TraesCS2D02G041600	256.06	16.2	3.9948	4.38e-19	1.27e-16	TraesCS2D02G041600.3	GO:0043531	ADP binding	Interacting selectively and non-covalently with ADP, adenosine 5'-diphosphate.
TraesCS2D02G041600	256.06	16.2	3.9948	4.38e-19	1.27e-16	TraesCS2D02G041600.1	GO:0043531	ADP binding	Interacting selectively and non-covalently with ADP, adenosine 5'-diphosphate.
TraesCS2D02G041600	256.06	16.2	3.9948	4.38e-19	1.27e-16	TraesCS2D02G041600.2	GO:0043531	ADP binding	Interacting selectively and non-covalently with ADP, adenosine 5'-diphosphate.
TraesCS2D02G041700	1.23	443.26	-8.5232	1.99e-15	3.53e-13	TraesCS2D02G041700.1	NA	NA	NA
TraesCS2D02G043500	4.2	24.93	-2.5671	0.015138	0.16175	TraesCS2D02G043500.3	GO:0016021	integral component of membrane	The component of a membrane consisting of the gene products and protein complexes having at least some part of their peptide sequence embedded in the hydrophobic region of the membrane.
TraesCS2D02G043500	4.2	24.93	-2.5671	0.015138	0.16175	TraesCS2D02G043500.3	GO:0020037	heme binding	Interacting selectively and non-covalently with heme, any compound of iron complexed in a porphyrin (tetrapyrrole) ring.
TraesCS2D02G043500	4.2	24.93	-2.5671	0.015138	0.16175	TraesCS2D02G043500.3	GO:0004497	monooxygenase activity	Catalysis of the incorporation of one atom from molecular oxygen into a compound and the reduction of the other atom of oxygen to water.
TraesCS2D02G043500	4.2	24.93	-2.5671	0.015138	0.16175	TraesCS2D02G043500.3	GO:0005506	iron ion binding	Interacting selectively and non-covalently with iron (Fe) ions.
TraesCS2D02G043500	4.2	24.93	-2.5671	0.015138	0.16175	TraesCS2D02G043500.3	GO:0016705	oxidoreductase activity, acting on paired donors, with incorporation or reduction of molecular oxygen	Catalysis of an oxidation-reduction (redox) reaction in which hydrogen or electrons are transferred from each of two donors, and molecular oxygen is reduced or incorporated into a donor.
TraesCS2D02G043500	4.2	24.93	-2.5671	0.015138	0.16175	TraesCS2D02G043500.3	GO:0055114	oxidation-reduction process	A metabolic process that results in the removal or addition of one or more electrons to or from a substance, with or without the concomitant removal or addition of a proton or protons.
TraesCS2D02G043500	4.2	24.93	-2.5671	0.015138	0.16175	TraesCS2D02G043500.1	GO:0016021	integral component of membrane	The component of a membrane consisting of the gene products and protein complexes having at least some part of their peptide sequence embedded in the hydrophobic region of the membrane.
TraesCS2D02G043500	4.2	24.93	-2.5671	0.015138	0.16175	TraesCS2D02G043500.1	GO:0020037	heme binding	Interacting selectively and non-covalently with heme, any compound of iron complexed in a porphyrin (tetrapyrrole) ring.
TraesCS2D02G043500	4.2	24.93	-2.5671	0.015138	0.16175	TraesCS2D02G043500.1	GO:0004497	monooxygenase activity	Catalysis of the incorporation of one atom from molecular oxygen into a compound and the reduction of the other atom of oxygen to water.
TraesCS2D02G043500	4.2	24.93	-2.5671	0.015138	0.16175	TraesCS2D02G043500.1	GO:0005506	iron ion binding	Interacting selectively and non-covalently with iron (Fe) ions.
TraesCS2D02G043500	4.2	24.93	-2.5671	0.015138	0.16175	TraesCS2D02G043500.1	GO:0016705	oxidoreductase activity, acting on paired donors, with incorporation or reduction of molecular oxygen	Catalysis of an oxidation-reduction (redox) reaction in which hydrogen or electrons are transferred from each of two donors, and molecular oxygen is reduced or incorporated into a donor.
TraesCS2D02G043500	4.2	24.93	-2.5671	0.015138	0.16175	TraesCS2D02G043500.1	GO:0055114	oxidation-reduction process	A metabolic process that results in the removal or addition of one or more electrons to or from a substance, with or without the concomitant removal or addition of a proton or protons.
TraesCS2D02G043500	4.2	24.93	-2.5671	0.015138	0.16175	TraesCS2D02G043500.2	GO:0016021	integral component of membrane	The component of a membrane consisting of the gene products and protein complexes having at least some part of their peptide sequence embedded in the hydrophobic region of the membrane.
TraesCS2D02G043500	4.2	24.93	-2.5671	0.015138	0.16175	TraesCS2D02G043500.2	GO:0020037	heme binding	Interacting selectively and non-covalently with heme, any compound of iron complexed in a porphyrin (tetrapyrrole) ring.
TraesCS2D02G043500	4.2	24.93	-2.5671	0.015138	0.16175	TraesCS2D02G043500.2	GO:0004497	monooxygenase activity	Catalysis of the incorporation of one atom from molecular oxygen into a compound and the reduction of the other atom of oxygen to water.
TraesCS2D02G043500	4.2	24.93	-2.5671	0.015138	0.16175	TraesCS2D02G043500.2	GO:0005506	iron ion binding	Interacting selectively and non-covalently with iron (Fe) ions.
TraesCS2D02G043500	4.2	24.93	-2.5671	0.015138	0.16175	TraesCS2D02G043500.2	GO:0016705	oxidoreductase activity, acting on paired donors, with incorporation or reduction of molecular oxygen	Catalysis of an oxidation-reduction (redox) reaction in which hydrogen or electrons are transferred from each of two donors, and molecular oxygen is reduced or incorporated into a donor.
TraesCS2D02G043500	4.2	24.93	-2.5671	0.015138	0.16175	TraesCS2D02G043500.2	GO:0055114	oxidation-reduction process	A metabolic process that results in the removal or addition of one or more electrons to or from a substance, with or without the concomitant removal or addition of a proton or protons.
TraesCS2D02G043500	4.2	24.93	-2.5671	0.015138	0.16175	TraesCS2D02G043500.4	GO:0020037	heme binding	Interacting selectively and non-covalently with heme, any compound of iron complexed in a porphyrin (tetrapyrrole) ring.
TraesCS2D02G043500	4.2	24.93	-2.5671	0.015138	0.16175	TraesCS2D02G043500.4	GO:0005506	iron ion binding	Interacting selectively and non-covalently with iron (Fe) ions.
TraesCS2D02G043500	4.2	24.93	-2.5671	0.015138	0.16175	TraesCS2D02G043500.4	GO:0016705	oxidoreductase activity, acting on paired donors, with incorporation or reduction of molecular oxygen	Catalysis of an oxidation-reduction (redox) reaction in which hydrogen or electrons are transferred from each of two donors, and molecular oxygen is reduced or incorporated into a donor.
TraesCS2D02G043500	4.2	24.93	-2.5671	0.015138	0.16175	TraesCS2D02G043500.4	GO:0055114	oxidation-reduction process	A metabolic process that results in the removal or addition of one or more electrons to or from a substance, with or without the concomitant removal or addition of a proton or protons.
TraesCS2D02G044100	0	6.72	-4.9206	0.04523	0.35548	TraesCS2D02G044100.1	GO:0006749	glutathione metabolic process	The chemical reactions and pathways involving glutathione, the tripeptide glutamylcysteinylglycine, which acts as a coenzyme for some enzymes and as an antioxidant in the protection of sulfhydryl groups in enzymes and other proteins; it has a specific role in the reduction of hydrogen peroxide (H2O2) and oxidized ascorbate, and it participates in the gamma-glutamyl cycle.
TraesCS2D02G044100	0	6.72	-4.9206	0.04523	0.35548	TraesCS2D02G044100.1	GO:0005515	protein binding	Interacting selectively and non-covalently with any protein or protein complex (a complex of two or more proteins that may include other nonprotein molecules).
TraesCS2D02G044600	1285.05	26.05	5.6013	2.14e-45	5.46e-42	TraesCS2D02G044600.1	GO:0020037	heme binding	Interacting selectively and non-covalently with heme, any compound of iron complexed in a porphyrin (tetrapyrrole) ring.
TraesCS2D02G044600	1285.05	26.05	5.6013	2.14e-45	5.46e-42	TraesCS2D02G044600.1	GO:0005506	iron ion binding	Interacting selectively and non-covalently with iron (Fe) ions.
TraesCS2D02G044600	1285.05	26.05	5.6013	2.14e-45	5.46e-42	TraesCS2D02G044600.1	GO:0016705	oxidoreductase activity, acting on paired donors, with incorporation or reduction of molecular oxygen	Catalysis of an oxidation-reduction (redox) reaction in which hydrogen or electrons are transferred from each of two donors, and molecular oxygen is reduced or incorporated into a donor.
TraesCS2D02G044600	1285.05	26.05	5.6013	2.14e-45	5.46e-42	TraesCS2D02G044600.1	GO:0055114	oxidation-reduction process	A metabolic process that results in the removal or addition of one or more electrons to or from a substance, with or without the concomitant removal or addition of a proton or protons.
TraesCS2D02G047500	1.82	35.15	-4.2831	0.00044759	0.0085789	TraesCS2D02G047500.1	GO:0008168	methyltransferase activity	Catalysis of the transfer of a methyl group to an acceptor molecule.
TraesCS2D02G047500	1.82	35.15	-4.2831	0.00044759	0.0085789	TraesCS2D02G047500.1	GO:0005739	mitochondrion	A semiautonomous, self replicating organelle that occurs in varying numbers, shapes, and sizes in the cytoplasm of virtually all eukaryotic cells. It is notably the site of tissue respiration.
TraesCS2D02G047500	1.82	35.15	-4.2831	0.00044759	0.0085789	TraesCS2D02G047500.1	GO:0046686	response to cadmium ion	Any process that results in a change in state or activity of a cell or an organism (in terms of movement, secretion, enzyme production, gene expression, etc.) as a result of a cadmium (Cd) ion stimulus.
TraesCS2D02G049000	33.87	3.43	3.3322	0.00093684	0.016463	TraesCS2D02G049000.1	GO:0005515	protein binding	Interacting selectively and non-covalently with any protein or protein complex (a complex of two or more proteins that may include other nonprotein molecules).
TraesCS2D02G050700	1.82	14.48	-2.9967	0.040111	0.32748	TraesCS2D02G050700.1	GO:0005524	ATP binding	Interacting selectively and non-covalently with ATP, adenosine 5'-triphosphate, a universally important coenzyme and enzyme regulator.
TraesCS2D02G050700	1.82	14.48	-2.9967	0.040111	0.32748	TraesCS2D02G050700.1	GO:0004672	protein kinase activity	Catalysis of the phosphorylation of an amino acid residue in a protein, usually according to the reaction: a protein + ATP = a phosphoprotein + ADP.
TraesCS2D02G050700	1.82	14.48	-2.9967	0.040111	0.32748	TraesCS2D02G050700.1	GO:0004674	protein serine/threonine kinase activity	Catalysis of the reactions: ATP + protein serine = ADP + protein serine phosphate, and ATP + protein threonine = ADP + protein threonine phosphate.
TraesCS2D02G050700	1.82	14.48	-2.9967	0.040111	0.32748	TraesCS2D02G050700.1	GO:0048544	recognition of pollen	The process, involving the sharing and interaction of the single locus incompatibility haplotypes, involved in the recognition or rejection of the self pollen by cells in the stigma. This process ensures out-breeding in certain plant species.
TraesCS2D02G050700	1.82	14.48	-2.9967	0.040111	0.32748	TraesCS2D02G050700.1	GO:0006468	protein phosphorylation	The process of introducing a phosphate group on to a protein.

## Sheet: section_4B_gene
gene_id	waxless_readcount	waxy_readcount	log2FoldChange	pvalue	padj	Transcript stable ID	GO term accession	GO term name	GO term definition
TraesCS4B02G366900	3.66	43.51	-3.5838	0.00042891	0.0082634	TraesCS4B02G366900.1	NA	NA	NA
TraesCS4B02G363700	3	33.66	-3.491	0.0019085	0.030276	TraesCS4B02G363700.1	GO:0016787	hydrolase activity	Catalysis of the hydrolysis of various bonds, e.g. C-O, C-N, C-C, phosphoric anhydride bonds, etc. Hydrolase is the systematic name for any enzyme of EC class 3.
TraesCS4B02G363100	51.96	5	3.3446	8.75e-05	0.0020271	TraesCS4B02G363100.1	GO:0080019	fatty-acyl-CoA reductase (alcohol-forming) activity	Catalysis of the reaction: a very long chain fatty acyl-CoA + NADPH + H+ = a very long chain primary alcohol + NADP+ + CoA.
TraesCS4B02G363100	51.96	5	3.3446	8.75e-05	0.0020271	TraesCS4B02G363100.2	GO:0016021	integral component of membrane	The component of a membrane consisting of the gene products and protein complexes having at least some part of their peptide sequence embedded in the hydrophobic region of the membrane.
TraesCS4B02G363100	51.96	5	3.3446	8.75e-05	0.0020271	TraesCS4B02G363100.2	GO:0006629	lipid metabolic process	The chemical reactions and pathways involving lipids, compounds soluble in an organic solvent but not, or sparingly, in an aqueous solvent. Includes fatty acids; neutral fats, other fatty-acid esters, and soaps; long-chain (fatty) alcohols; sphingoids and other long-chain bases; glycolipids, phospholipids and sphingolipids; and carotenes, polyprenols, sterols, terpenes and other isoprenoids.
TraesCS4B02G363100	51.96	5	3.3446	8.75e-05	0.0020271	TraesCS4B02G363100.2	GO:0080019	fatty-acyl-CoA reductase (alcohol-forming) activity	Catalysis of the reaction: a very long chain fatty acyl-CoA + NADPH + H+ = a very long chain primary alcohol + NADP+ + CoA.
TraesCS4B02G363100	51.96	5	3.3446	8.75e-05	0.0020271	TraesCS4B02G363100.2	GO:0102965	alcohol-forming fatty acyl-CoA reductase activity	Catalysis of the reaction: 2 NADPH + 2 H+ + a long-chain acyl-CoA = coenzyme A + 2 NADP + a long-chain alcohol.
TraesCS4B02G363100	51.96	5	3.3446	8.75e-05	0.0020271	TraesCS4B02G363100.2	GO:0016020	membrane	A lipid bilayer along with all the proteins and protein complexes embedded in it an attached to it.
TraesCS4B02G363100	51.96	5	3.3446	8.75e-05	0.0020271	TraesCS4B02G363100.2	GO:0016491	oxidoreductase activity	Catalysis of an oxidation-reduction (redox) reaction, a reversible chemical reaction in which the oxidation state of an atom or atoms within a molecule is altered. One substrate acts as a hydrogen or electron donor and becomes oxidized, while the other acts as hydrogen or electron acceptor and becomes reduced.
TraesCS4B02G365300	0	11.12	-5.6495	0.0074431	0.092793	TraesCS4B02G365300.1	GO:0005515	protein binding	Interacting selectively and non-covalently with any protein or protein complex (a complex of two or more proteins that may include other nonprotein molecules).
TraesCS4B02G365600	515.61	143.4	1.8456	5.37e-07	1.96e-05	TraesCS4B02G365600.3	GO:0003700	DNA-binding transcription factor activity	Interacting selectively and non-covalently with a specific double-stranded genomic DNA sequence (sometimes referred to as a motif) within the regulatory region of a gene to modulate transcription. Regulatory regions include promoters (proximal and distal) and enhancers. Genes are transcriptional units, and include bacterial operons.
TraesCS4B02G365600	515.61	143.4	1.8456	5.37e-07	1.96e-05	TraesCS4B02G365600.3	GO:0003677	DNA binding	Any molecular function by which a gene product interacts selectively and non-covalently with DNA (deoxyribonucleic acid).
TraesCS4B02G365600	515.61	143.4	1.8456	5.37e-07	1.96e-05	TraesCS4B02G365600.3	GO:0046983	protein dimerization activity	The formation of a protein dimer, a macromolecular structure consists of two noncovalently associated identical or nonidentical subunits.
TraesCS4B02G365600	515.61	143.4	1.8456	5.37e-07	1.96e-05	TraesCS4B02G365600.3	GO:0006357	regulation of transcription by RNA polymerase II	Any process that modulates the frequency, rate or extent of transcription mediated by RNA polymerase II.
TraesCS4B02G365600	515.61	143.4	1.8456	5.37e-07	1.96e-05	TraesCS4B02G365600.2	GO:0003700	DNA-binding transcription factor activity	Interacting selectively and non-covalently with a specific double-stranded genomic DNA sequence (sometimes referred to as a motif) within the regulatory region of a gene to modulate transcription. Regulatory regions include promoters (proximal and distal) and enhancers. Genes are transcriptional units, and include bacterial operons.
TraesCS4B02G365600	515.61	143.4	1.8456	5.37e-07	1.96e-05	TraesCS4B02G365600.2	GO:0003677	DNA binding	Any molecular function by which a gene product interacts selectively and non-covalently with DNA (deoxyribonucleic acid).
TraesCS4B02G365600	515.61	143.4	1.8456	5.37e-07	1.96e-05	TraesCS4B02G365600.2	GO:0046983	protein dimerization activity	The formation of a protein dimer, a macromolecular structure consists of two noncovalently associated identical or nonidentical subunits.
TraesCS4B02G365600	515.61	143.4	1.8456	5.37e-07	1.96e-05	TraesCS4B02G365600.2	GO:0006357	regulation of transcription by RNA polymerase II	Any process that modulates the frequency, rate or extent of transcription mediated by RNA polymerase II.
TraesCS4B02G365600	515.61	143.4	1.8456	5.37e-07	1.96e-05	TraesCS4B02G365600.1	GO:0003700	DNA-binding transcription factor activity	Interacting selectively and non-covalently with a specific double-stranded genomic DNA sequence (sometimes referred to as a motif) within the regulatory region of a gene to modulate transcription. Regulatory regions include promoters (proximal and distal) and enhancers. Genes are transcriptional units, and include bacterial operons.
TraesCS4B02G365600	515.61	143.4	1.8456	5.37e-07	1.96e-05	TraesCS4B02G365600.1	GO:0046983	protein dimerization activity	The formation of a protein dimer, a macromolecular structure consists of two noncovalently associated identical or nonidentical subunits.
TraesCS4B02G365600	515.61	143.4	1.8456	5.37e-07	1.96e-05	TraesCS4B02G365600.1	GO:0006357	regulation of transcription by RNA polymerase II	Any process that modulates the frequency, rate or extent of transcription mediated by RNA polymerase II.
TraesCS4B02G363200	0	30.98	-7.1262	3.91e-05	0.00098061	TraesCS4B02G363200.1	GO:0005737	cytoplasm	All of the contents of a cell excluding the plasma membrane and nucleus, but including other subcellular structures.
TraesCS4B02G363200	0	30.98	-7.1262	3.91e-05	0.00098061	TraesCS4B02G363200.1	GO:0005634	nucleus	A membrane-bounded organelle of eukaryotic cells in which chromosomes are housed and replicated. In most cells, the nucleus contains all of the cell's chromosomes except the organellar chromosomes, and is the site of RNA synthesis and processing. In some species, or in specialized cell types, RNA metabolism or DNA replication may be absent.
TraesCS4B02G363200	0	30.98	-7.1262	3.91e-05	0.00098061	TraesCS4B02G363200.1	GO:0008270	zinc ion binding	Interacting selectively and non-covalently with zinc (Zn) ions.
TraesCS4B02G363200	0	30.98	-7.1262	3.91e-05	0.00098061	TraesCS4B02G363200.1	GO:0016567	protein ubiquitination	The process in which one or more ubiquitin groups are added to a protein.
TraesCS4B02G363200	0	30.98	-7.1262	3.91e-05	0.00098061	TraesCS4B02G363200.1	GO:0006511	ubiquitin-dependent protein catabolic process	The chemical reactions and pathways resulting in the breakdown of a protein or peptide by hydrolysis of its peptide bonds, initiated by the covalent attachment of a ubiquitin group, or multiple ubiquitin groups, to the protein.
TraesCS4B02G363200	0	30.98	-7.1262	3.91e-05	0.00098061	TraesCS4B02G363200.1	GO:0007275	multicellular organism development	The biological process whose specific outcome is the progression of a multicellular organism over time from an initial condition (e.g. a zygote or a young adult) to a later condition (e.g. a multicellular animal or an aged adult).
TraesCS4B02G363200	0	30.98	-7.1262	3.91e-05	0.00098061	TraesCS4B02G363200.1	GO:0005515	protein binding	Interacting selectively and non-covalently with any protein or protein complex (a complex of two or more proteins that may include other nonprotein molecules).
TraesCS4B02G367500	35.19	0.37	6.4402	0.00012824	0.0028639	TraesCS4B02G367500.1	NA	NA	NA
